# Supplementary material for: Volatile organic compounds (VOCs) as a rapid means for assessing the source of coprolites
Source: iScience. 2023 May 4;26(6):106806. doi: 10.1016/j.isci.2023.106806 (PMC10225897; doi:10.1016/j.isci.2023.106806)
Supplement: Table S1. Fecal lipid biomarker analysis of coprolites from Paisley Cave 2, related to Figure 3 [file mmc2.xlsx]

## Sheet: Sheet1
Coprolite	Ratio 1	Ratio 2	Sterols/stanols	Bile Acids	Phylogeny	n-Alkanes	n-Alkane source	n-Alcohols	Fatty acids	Other lipids
S23	0.2	0.3	Cholesterol, 5α-Cholestanol, 5β-Epi-Stigmastanol, Sitosterol, Coprostanol, 5α- Stigmastanol, Epicoprostanol, 5β-Stigmastanol.	Deoxycholic acid, Lithocholic acid	Carnivore	C27-C31 (max C29)	Plant	C22-C32 (max C24 /C26/C28)	C14-C34 FAMEs (C18>C16; max C18); C21-C26 hydroxy FAME (max C24), C20­-C26 ω-hydroxy FAMEs (max C22); C20-C22 diacids	Triterpenoids, Cholesterol oxidation products			Ratio 1:
S33	0	0	Cholesterol, 5α- Cholestanol, Sitosterol, 5α- Stigmastanol, 5β- Stigmastanol, 5β- Epi-Stigmastanol.	Deoxycholic acid, 12-keto- Lithocholic acid, Lithocholic acid	Carnivore	C27-C33 (max C29)	Plant	C22-C32 (max C25)	C14-C34 FAMEs (C18>C16, max C18); C16-C26 hydroxy FAME (max C16); C20-C22 diacid; C18-C34 ω-hydroxy FAME (max C16)	C21-C25 1,2-aliphatic diols, triterpenoids			Ratio 2:
S45	0.1	1.1	Cholesterol, 5α- Cholestanol, Desmosterol, 5α- Stigmastanol, 5β- Stigmastanol, Coprostanol, Epicoprostanol, 5β- Epi-Stigmastanol.	Deoxycholic acid, 12-keto- Lithocholic acid, 7-keto-lithocholic acid, Cholic acid, Lithocholic acid	Carnivore	C21-C36 (max C31)	Insect	C20-C32 (max C24/C26)	C8-C32 (C16>C18, max C16); C22-C26 hydroxy FAME (max C22); C20-C22 diacid; C20-C32 ω-hydroxy FAME (max C22)	Desmosterol, Cholesterol oxidation products
S47	0.7	0.2	5β- Stigmastanol, 5β- Epi-Stigmastanol, Sitosterol, 5α- Stigmastanol, Coprostanol, Cholesterol, 5α- Cholestanol, Epicoprostanol.	Deoxycholic acid, Lithocholic acid	Herbivore	C23-C33 (max C29)	Plant	n.d.	C12-C34 (C16>C18, max C22); C22-C26 hydroxy FAME (max C24); C20-C24 diacid; C20-C26 ω-hydroxy FAME (max C22)	Triterpenoids, α‑amyrin, β‑amyrin.
S63	0.8	0.1	5β- Epi-Stigmastanol, 5β- Stigmastanol, Sitosterol, 5α- Stigmastanol, Coprostanol, Cholesterol, 5α- Cholestanol, Δ7- Sitosterol, 5β-Campestanol, 5β-Epicampestanol.	Deoxycholic acid, Cholic acid	Herbivore	C21-C33 (max C29)	Plant	C22-C30 (max C26)	C12-C34 (C16>C18, max C16); C24-C26 hydroxy FAME (max C24); C22-C24 diacid; C20-C26 ω-hydroxy FAME (max C22)	Triterpenoids, α‑amyrin, β‑amyrin.
S79	0.2	0.1	5α- Stigmastanol, Sitosterol, 5α- Cholestanol, Cholesterol, 5β- Stigmastanol, Coprostanol, Epicoprostanol, 5β- Campestanol.	Deoxycholic acid	Herbivore	C29-C35 (max C31)	Plant	C20-C32 (max C26)	C14-C34 (C18>C16, max C18); C22-C26 hydroxy FAME (max C24); C22-C24 diacid; C20-C26 ω-hydroxy FAME (max C22)
S94	0.7	40.8	Cholesterol, Coprostanol, 5α- Cholestanol, Sitosterol, Epicoprostanol, 5β- Stigmastanol, 5α- Stigmastanol, 5α- Campestanol.	Deoxycholic acid, Lithocholic acid	Human	C25-C39 (max C31)	Insect	C16-C28 (max C26)	C12-C32 (C16>C18, max C16); C22-C26 hydroxy FAME (max C24/C24); C20-C30 diacid (max C22); C20-C32 ω-hydroxy FAME (max C22)	Cholesterol oxidation products
S98	0.9	0	Coprostanol, Epicoprostanol, Cholesterol, 5α- Cholestanol, Campestanol.	Cholic acid, Deoxycholic acid, 12-keto- Lithocholic acid, Chenodeoxycholic acid, Lithocholic acid	Human	C21-C35 (max C29)	Insect	C16-C28 (max C20)	C14-C30 (C18>C16; max C18); C20-C26 hydroxy FAME (max C24); C22-C24 ω-hydroxy FAME (max C22)	Cholesterol oxidation products
S101	0.5	2	5α- Cholestanol, Coprostanol, Cholesterol, 5α- Stigmastanol, 5β- Stigmastanol, 5α- Campestanol, Epicoprostanol.	Deoxycholic acid, 12-keto- Lithocholic acid, Lithocholic acid, Cholic acid	Human	C21-C35 (max C29)	Insect	C16-C30 (max C20/C22)	C12-C30 (C16>C18; max C16); C18-C26 hydroxy FAME (max C18); C16-C22 diacid (max C16); C18-C24 ω-hydroxy FAME (max C22)
