# Supplementary material for: Volatile organic compounds (VOCs) as a rapid means for assessing the source of coprolites
Source: iScience. 2023 May 4;26(6):106806. doi: 10.1016/j.isci.2023.106806 (PMC10225897; doi:10.1016/j.isci.2023.106806)
Supplement: Table S2. Entity list used to construct PCA and PLS-DA analysis, related to STAR methods [file mmc3.xlsx]

## Sheet: TableS2
Sample	Source	Type	57.0697@7.3433504	58.0411@5.852182	55.0997@13.645277	43.0951@24.739302	55.0542@9.588298	73.0834@12.392597	60.0204@11.840824	Benzaldehyde, 2,4-dimethyl-	73.0927@12.393828	286.1022@12.397239	57.0695@23.053291	85.028@23.140669	91.0535@14.332	57.0693@14.421999	69.0691@20.321598	133.0655@15.731997	125.0594@23.159992	69.0691@20.088009	58.0412@18.713501	67.0537@19.546003	55.0539@17.674006	55.0538@16.913004	60.0202@15.171287	55.0538@17.664679	69.069@20.291994	99.0435@20.89826	69.0691@20.325994	99.0435@14.526794	69.0692@22.22803	57.0694@17.644796	207.0314@9.582	60.0202@11.717003	69.069@13.226996	69.0694@9.519132	135.0805@15.396999	109.1004@19.099	69.0688@18.461	207.0314@11.031003	57.0694@24.417984	55.0538@16.261028	71.0846@17.341997	91.0535@20.692995	77.0372@11.365763	57.0695@24.164993	91.0533@11.036003	55.0538@24.185991	135.0444@16.578999
C_S45_1	Carnivore	Sample	-3.22177	-0.682913	-0.798258	-1.83249	0.552967	0.829603	0.0528049	2.80193	0.488863	16.9067	-14.6461	-13.9955	-13.8295	-14.5	-14.499	-13.2408	-14.5204	-14.8322	-15.5194	-14.6329	-14.7796	-15.3338	-14.4818	-14.9279	-15.1494	-15.1467	-15.4423	-14.2756	-15.3266	-15.8666	-15.2167	-14.8554	-14.8251	-15.3491	-14.6155	-16.3492	-15.1654	-15.2042	-15.941	-13.6761	-15.4179	-15.5951	-16.3055	-16.2472	-15.5518	-15.7947	-16.4968
C_S45_2	Carnivore	Sample	-2.56347	-1.53613	-0.797976	-1.95564	0.35033	1.38226	-0.486582	2.62306	0.658955	17.1318	-14.6461	-13.9955	-13.8295	-14.5	-14.499	-13.2408	-14.5204	-14.8322	-15.5194	-14.6329	-14.7796	-15.3338	-14.4818	-14.9279	-15.1494	-15.1467	-15.4423	-14.2756	-15.3266	-15.8666	-15.2167	-14.8554	-14.8251	-15.3491	-14.6155	-16.3492	-15.1654	-15.2042	-15.941	-13.6761	-15.4179	-15.5951	-16.3055	-16.2472	-15.5518	-15.7947	-16.4968
C_S45_3	Carnivore	Sample	-15.8406	-2.31046	-0.874449	-2.26662	-0.0226173	1.31262	-1.0181	2.24545	-17.5065	16.8043	-14.6461	-13.9955	-13.8295	-14.5	-14.499	-13.2408	-14.5204	-14.8322	-15.5194	-14.6329	-14.7796	-15.3338	-14.4818	-14.9279	-15.1494	-15.1467	-15.4423	-14.2756	-15.3266	-15.8666	-15.2167	-14.8554	-14.8251	-15.3491	-14.6155	-16.3492	-15.1654	-15.2042	-15.941	-13.6761	-15.4179	-15.5951	-16.3055	-16.2472	-15.5518	-15.7947	-16.4968
C_C45_R1	Carnivore	Control	0.212482	-0.97546	-0.293137	-1.35341	-0.0161819	0.941044	-0.40568	2.72785	-0.776783	18.028	-14.6461	-13.9955	-13.8295	-14.5	-14.499	-13.2408	-14.5204	-14.8322	-15.5194	-14.6329	-14.7796	-15.3338	-14.4818	-14.9279	-15.1494	-15.1467	-15.4423	-14.2756	-15.3266	-15.8666	-15.2167	-14.8554	-14.8251	-15.3491	-14.6155	-16.3492	-15.1654	-15.2042	-15.941	-13.6761	-15.4179	-15.5951	-16.3055	-16.2472	-15.5518	-15.7947	-16.4968
C_C45_R2	Carnivore	Control	1.10619	-0.845173	0.153269	-1.29797	-16.6413	1.31157	-0.48093	2.63962	0.688303	17.0684	-1.40871	-13.9955	-13.8295	-14.5	-14.499	-13.2408	-14.5204	-14.8322	-15.5194	-14.6329	-14.7796	-15.3338	-14.4818	-14.9279	-15.1494	-15.1467	-15.4423	-14.2756	-15.3266	-15.8666	-15.2167	-14.8554	-14.8251	-15.3491	-14.6155	-16.3492	-15.1654	-15.2042	-15.941	-13.6761	-15.4179	-15.5951	-16.3055	-16.2472	-15.5518	-15.7947	-16.4968
C_C45_R3	Carnivore	Control	0.854353	-0.741926	-0.012743	-1.15709	0.422663	1.47207	-0.277504	4.2158	-0.670546	18.1177	-1.09725	-13.9955	-13.8295	-14.5	-14.499	-13.2408	-14.5204	-14.8322	-15.5194	-14.6329	-14.7796	-15.3338	-14.4818	-14.9279	-15.1494	-15.1467	-15.4423	-14.2756	-15.3266	-15.8666	-15.2167	-14.8554	-14.8251	-15.3491	-14.6155	-16.3492	-15.1654	-15.2042	-15.941	-13.6761	-15.4179	-15.5951	-16.3055	-16.2472	-15.5518	-15.7947	-16.4968
C_S33_R1	Carnivore	Sample	-15.8406	-2.59923	2.7696	1.43264	-16.6413	1.78734	0.714867	-2.30166	0.873356	18.0386	0.237958	-13.9955	-13.8295	-14.5	-14.499	-13.2408	-14.5204	-14.8322	-15.5194	-14.6329	-14.7796	-15.3338	-14.4818	-14.9279	-15.1494	-15.1467	-15.4423	-14.2756	-15.3266	-15.8666	-15.2167	-14.8554	-14.8251	-15.3491	-14.6155	-16.3492	-15.1654	-15.2042	-15.941	-13.6761	-15.4179	-15.5951	-16.3055	-16.2472	-15.5518	-15.7947	-16.4968
C_S33_R2	Carnivore	Sample	-15.8406	-3.25577	2.48694	1.20518	2.9671	1.07769	-0.00365066	-2.39772	0.997091	20.9481	1.75446	-13.9955	-13.8295	-14.5	-14.499	-13.2408	-14.5204	-14.8322	-15.5194	-14.6329	-14.7796	-15.3338	-14.4818	-14.9279	-15.1494	-15.1467	-15.4423	-14.2756	-15.3266	-15.8666	-15.2167	-14.8554	-14.8251	-15.3491	-14.6155	-16.3492	-15.1654	-15.2042	-15.941	-13.6761	-15.4179	-15.5951	-16.3055	-16.2472	-15.5518	-15.7947	-16.4968
C_S33_R3	Carnivore	Sample	-15.8406	-3.61816	2.75806	0.895216	-16.6413	-0.346172	0.0556488	-2.46441	-17.5065	17.7831	-14.6461	-13.9955	-13.8295	-14.5	-14.499	-13.2408	-14.5204	-14.8322	-15.5194	-14.6329	-14.7796	-15.3338	-14.4818	-14.9279	-15.1494	-15.1467	-15.4423	-14.2756	-15.3266	-15.8666	-15.2167	-14.8554	-14.8251	-15.3491	-14.6155	-16.3492	-15.1654	-15.2042	-15.941	-13.6761	-15.4179	-15.5951	-16.3055	-16.2472	-15.5518	-15.7947	-16.4968
C_C33_R1	Carnivore	Control	-2.48885	-3.61705	1.80553	0.297741	-2.1079	0.21104	-1.05322	-4.06101	-0.087698	20.2115	0.261007	-13.9955	-13.8295	-14.5	-14.499	-13.2408	-14.5204	-14.8322	-15.5194	-14.6329	-14.7796	-15.3338	-14.4818	-14.9279	-15.1494	-15.1467	-15.4423	-14.2756	-15.3266	-15.8666	-15.2167	-14.8554	-14.8251	-15.3491	-14.6155	-16.3492	-15.1654	-15.2042	-15.941	-13.6761	-15.4179	-15.5951	-16.3055	-16.2472	-15.5518	-15.7947	-16.4968
C_C33_R2	Carnivore	Control	-15.8406	-3.46893	1.59185	0.133154	0.0537205	0.0383739	-2.13882	-1.7274	1.2637	19.006	-0.69506	-13.9955	-13.8295	-14.5	-14.499	-13.2408	-14.5204	-14.8322	-15.5194	-14.6329	-14.7796	-15.3338	-14.4818	-14.9279	-15.1494	-15.1467	-15.4423	-14.2756	-15.3266	-15.8666	-15.2167	-14.8554	-14.8251	-15.3491	-14.6155	-16.3492	-15.1654	-15.2042	-15.941	-13.6761	-15.4179	-15.5951	-16.3055	-16.2472	-15.5518	-15.7947	-16.4968
C_C33_R3	Carnivore	Control	-15.8406	-3.72895	1.51043	-0.391624	-0.133604	-0.0709782	-1.89835	-1.78841	1.23352	18.8156	-14.6461	-13.9955	-13.8295	-14.5	-14.499	-13.2408	-14.5204	-14.8322	-15.5194	-14.6329	-14.7796	-15.3338	-14.4818	-14.9279	-15.1494	-15.1467	-15.4423	-14.2756	-15.3266	-15.8666	-15.2167	-14.8554	-14.8251	-15.3491	-14.6155	-16.3492	-15.1654	-15.2042	-15.941	-13.6761	-15.4179	-15.5951	-16.3055	-16.2472	-15.5518	-15.7947	-16.4968
C_S23_R1	Carnivore	Sample	-15.8406	-17.415	4.06385	2.57065	-16.6413	1.2011	-18.9226	-4.10464	0.00503349	20.4103	3.89984	-13.9955	-13.8295	-14.5	-14.499	-13.2408	-14.5204	-14.8322	-15.5194	-14.6329	-14.7796	-15.3338	-14.4818	-14.9279	-15.1494	-15.1467	-15.4423	-14.2756	-15.3266	-15.8666	-15.2167	-14.8554	-14.8251	-15.3491	-14.6155	-16.3492	-15.1654	-15.2042	-15.941	-13.6761	-15.4179	-15.5951	-16.3055	-16.2472	-15.5518	-15.7947	-16.4968
C_S23_R2	Carnivore	Sample	-15.8406	-17.415	4.17651	2.52182	3.48681	0.437847	-18.9226	-3.82531	-0.0230026	20.1243	3.67743	-13.9955	-13.8295	-14.5	-14.499	-13.2408	-14.5204	-14.8322	-15.5194	-14.6329	-14.7796	-15.3338	-14.4818	-14.9279	-15.1494	-15.1467	-15.4423	-14.2756	-15.3266	-15.8666	-15.2167	-14.8554	-14.8251	-15.3491	-14.6155	-16.3492	-15.1654	-15.2042	-15.941	-13.6761	-15.4179	-15.5951	-16.3055	-16.2472	-15.5518	-15.7947	-16.4968
C_C23_R1	Carnivore	Control	-15.8406	-17.415	0.853021	-0.871149	0.110619	0.776154	-2.20858	-3.53326	0.903864	20.8287	-0.426676	-13.9955	-13.8295	-14.5	-14.499	-13.2408	-14.5204	-14.8322	-15.5194	-14.6329	-14.7796	-15.3338	-14.4818	-14.9279	-15.1494	-15.1467	-15.4423	-14.2756	-15.3266	-15.8666	-15.2167	-14.8554	-14.8251	-15.3491	-14.6155	-16.3492	-15.1654	-15.2042	-15.941	-13.6761	-15.4179	-15.5951	-16.3055	-16.2472	-15.5518	-15.7947	-16.4968
C_C23_R2	Carnivore	Control	-15.8406	-17.415	0.868638	-0.338274	-16.6413	0.78664	-2.47028	-1.17899	-0.00503349	20.7866	-0.0945425	-13.9955	-13.8295	-14.5	-14.499	-13.2408	-14.5204	-14.8322	-15.5194	-14.6329	-14.7796	-15.3338	-14.4818	-14.9279	-15.1494	-15.1467	-15.4423	-14.2756	-15.3266	-15.8666	-15.2167	-14.8554	-14.8251	-15.3491	-14.6155	-16.3492	-15.1654	-15.2042	-15.941	-13.6761	-15.4179	-15.5951	-16.3055	-16.2472	-15.5518	-15.7947	-16.4968
He_S49_R1	Herbivore	Sample	0.852625	2.31227	-14.6994	-17.116	-16.6413	-16.8094	3.72766	-0.457813	6.66286	0	1.44228	4.33459	4.6864	1.1635	4.19271	5.60432	4.96274	3.42231	1.76155	1.85911	3.82558	3.24121	1.23529	2.56903	3.33974	4.22938	3.11144	3.87327	4.355	1.80737	4.1651	1.29745	1.97374	2.22995	4.71004	1.42506	4.46202	0.917192	1.13556	3.13962	1.71531	6.56217	1.25536	1.33759	-15.5518	4.47596	0.439621
He_S49_R2	Herbivore	Sample	0.0231581	2.50481	-14.6994	-17.116	2.07154	-16.8094	4.04847	8.98372	6.44069	0	1.35347	4.03163	-13.8295	1.20417	4.14326	5.56336	5.03079	3.14116	3.72053	0.857796	3.88212	3.09262	1.09345	2.95621	3.03275	4.12532	3.03512	3.809	4.27474	1.70397	4.17683	1.28028	1.72427	2.09913	4.72773	1.14802	4.47293	0.209673	0.954174	2.91668	1.18841	6.28896	1.32126	1.04083	-15.5518	4.10863	0.353268
He_S49_R3	Herbivore	Sample	1.05064	2.50124	1.98346	-17.116	1.91657	0.729998	2.64894	8.88622	6.36433	0	2.00049	3.93047	3.23692	0.236082	3.93415	5.26	4.69795	3.28271	3.77532	0.522465	3.59783	2.77212	0.933025	2.75412	3.03817	4.04971	2.88729	3.72161	4.8649	1.83668	4.09934	1.21235	1.65079	1.99027	4.48629	1.15923	4.21716	1.01014	0.237696	3.66676	1.87081	6.18428	1.14322	1.12071	-15.5518	4.11832	0.327564
He_C49_R1	Herbivore	Control	0.845474	1.06532	-14.6994	-17.116	-0.799972	-0.0383759	0.751871	7.33877	7.71899	0	-0.196986	3.30071	3.3638	2.497	1.07003	3.58157	2.82151	2.43471	0.288989	1.66725	1.46566	1.89523	-0.0684948	2.01995	1.50403	3.33211	1.26712	3.30065	2.29082	0.35268	0.146942	-0.0207329	2.47231	0.368905	3.63406	0.728865	2.99824	2.36649	-0.492704	3.3871	-0.700595	2.35399	0.0462589	-0.15221	-15.5518	3.7407	2.09729
He_C49_R2	Herbivore	Control	1.06741	1.01212	-14.6994	-17.116	-0.60428	-0.693178	1.34269	6.90615	8.31348	0	-0.469118	3.27871	3.13607	2.03614	0.797921	3.36195	2.51869	2.27143	0.311364	1.69031	1.96795	1.9258	-0.539644	1.98405	1.62712	3.17003	0.843056	3.00015	2.33147	0.186174	0.0688334	0.0207329	2.11396	0.759426	3.51628	0.845486	2.79261	1.99268	0.124559	3.35208	-0.748292	2.18093	0.164091	-0.387328	-15.5518	3.8217	2.09436
He_C49_R3	Herbivore	Control	0.472693	1.14531	0.663802	-17.116	-0.633738	-16.8094	0.705517	7.28291	7.85177	0	-1.5086	3.18433	3.12211	2.39139	0.893423	3.65411	2.66878	2.4494	0.394286	1.76407	0.51264	1.61727	1.90804	1.08224	1.52432	3.28268	1.02366	3.07779	2.35626	-0.100708	-0.0875511	0.248182	2.29444	0.160532	3.60165	0.590456	2.83395	1.4381	-0.0208101	3.33701	-0.128094	2.29982	0.46513	0.0108051	1.39144	3.61389	2.08155
Hu_S98_R1	Human	Sample	1.31437	1.85006	5.25396	4.95594	2.86918	-16.8094	3.69825	-18.0127	4.38355	0	6.82108	3.96882	4.87074	1.76665	2.8532	-13.2408	4.48338	3.72731	4.35829	2.9418	4.74812	4.86746	3.35404	4.21863	3.6061	2.68531	3.09185	1.59805	3.64088	5.17483	3.46246	3.52094	2.94795	2.71184	4.18793	2.72397	4.19246	3.34797	5.99409	4.21107	6.04524	4.02743	6.4568	6.12488	3.40481	4.70577	1.64441
Hu_S98_R2	Human	Sample	2.41817	1.55909	4.93591	5.19289	2.80363	-16.8094	4.16502	-18.0127	4.42299	0	6.66701	4.05845	4.58914	1.3547	2.9209	-13.2408	4.67458	3.61249	4.22891	2.20053	5.02586	4.78431	3.16511	-14.9279	3.49592	-15.1467	2.97456	1.80585	3.47837	5.06509	3.58291	2.90788	2.66449	2.67167	4.63972	2.64614	4.32802	-15.2042	5.88565	4.95638	5.89107	4.23232	6.77431	6.07643	2.70897	4.84767	1.405
Hu_S98_R3	Human	Sample	0.0409527	1.79276	4.41571	4.86688	2.69605	-16.8094	4.12866	-18.0127	4.20416	0	4.37668	3.77656	4.49399	1.558	2.92163	-13.2408	4.68677	2.73388	3.75803	2.32842	4.31047	2.93719	2.64475	3.70315	2.23719	3.43851	2.33901	3.11373	2.39738	3.08004	3.10732	3.06136	2.69156	2.39794	4.8161	2.02451	4.44221	2.49547	3.60696	4.50825	3.28137	3.64309	-16.3055	3.98802	2.74547	4.46778	1.75832
Hu_C98_R1	Human	Control	1.25309	2.40285	2.33162	2.84132	0.890175	-16.8094	1.70968	-18.0127	4.95079	0	0.69715	3.23905	4.55118	1.87956	1.25521	-13.2408	3.15864	2.17583	0.128623	2.49893	2.50927	2.19678	3.20289	2.63874	1.74375	2.43599	1.29342	3.16498	1.83244	1.10636	0.784804	4.39257	2.88691	1.57174	4.2948	1.88417	3.41621	2.93654	1.82778	3.05254	1.31431	1.07948	2.46021	1.78842	2.99953	3.48648	3.03028
Hu_C98_R2	Human	Control	0.66411	2.43152	1.85035	2.71281	1.48293	-16.8094	1.63658	-18.0127	4.55232	0	0.204067	3.05395	4.35202	1.6308	1.19564	-13.2408	2.99701	2.10258	0.884729	1.62912	2.2882	1.72955	2.8383	2.28778	1.63184	2.36552	1.19427	2.88589	1.42239	0.340775	0.829814	4.22289	2.59258	1.5773	4.1185	1.70769	3.15456	2.35201	1.30347	2.97109	1.07378	1.03148	2.15248	1.58743	2.81202	3.31217	2.82136
Hu_C98_R3	Human	Control	1.89558	2.5272	2.23444	2.93769	1.77431	-16.8094	2.06081	-18.0127	5.09236	0	1.5441	3.51746	4.64466	2.15815	1.58735	-13.2408	3.32972	2.39039	3.58283	1.96795	2.76556	2.42556	3.32098	2.59128	1.96835	2.5307	1.42601	3.31579	2.18467	1.33258	1.60455	4.82036	3.03788	1.767	4.35786	2.12873	3.6333	2.73058	2.0947	3.14939	1.58639	1.55126	2.78516	2.32592	3.3022	3.7032	3.07422
He_S79_R1	Herbivore	Sample	-1.21868	-1.75427	-14.6994	3.01745	-16.6413	0.457621	-0.387772	0.895756	6.2466	0	2.84796	0.192915	-0.53087	0.0480881	1.75498	1.86088	-0.049963	-0.627515	-1.42359	-0.461143	0.309917	1.10068	0.812685	-0.482616	0.169766	-1.16045	1.27416	0.103024	0.953205	0.100707	2.62411	0.544293	-1.98809	0.244914	3.55021	0.253263	-0.634157	-0.192076	1.83662	4.44629	0.474718	1.56708	0.0344124	1.61812	0.0627508	1.08141	-2.01755
He_S79_R2	Herbivore	Sample	-2.09873	-1.2168	-1.70506	2.75402	2.13544	0.975546	-0.09305	1.70954	-2.39406	15.2022	1.41625	-0.535318	-13.8295	-14.5	1.6645	1.42991	-0.109321	-0.174529	-0.207827	-1.04591	0.503369	1.34793	0.634389	0.256598	0.168602	-0.351052	1.17619	-0.236517	0.998577	0.259375	-0.375592	0.480108	-1.32515	0.315968	3.31467	0.549055	-1.16076	0.0878859	2.05819	4.02489	0.886759	1.31985	-0.213402	2.0283	-0.0627508	0.865706	-1.06846
He_S79_R3	Herbivore	Sample	-1.49106	-17.415	-0.35914	2.87701	2.12713	0.954161	-0.151302	1.7132	-2.52497	18.0665	1.61316	-0.771367	-13.8295	-0.473427	1.57339	1.7716	-0.0760651	-0.565746	0.219434	0.799087	0.360177	2.17346	0.660234	0.541083	-0.0354195	-0.225499	1.14745	-0.103024	0.907837	0.339018	2.80261	0.661917	-14.8251	0.481148	3.32794	0.407757	0.000353	-0.110926	2.07936	4.05805	0.864143	1.36939	0.0796471	2.06554	-0.357751	0.975533	-1.17145
He_C79_R1	Herbivore	Control	-0.210178	-17.415	0.185431	-17.116	-0.329046	-1.70894	-1.28674	0.701395	-2.37412	0	1.07743	0.406893	0.685578	-0.197097	1.41882	2.85484	1.107	-0.130445	1.40279	0.011158	0.253461	0.445539	1.66225	1.63362	0.313439	-0.456138	1.4987	-0.28577	0.111684	1.56364	0.945659	1.99286	-1.40714	-0.485755	2.59948	0.0553226	-0.172479	0.767504	1.43472	1.6346	1.20878	1.24767	0.357754	1.38868	0.859777	-0.111328	0.389006
He_C79_R2	Herbivore	Control	-15.8406	-17.415	0.012744	-17.116	-0.884291	-16.8094	-1.93663	0.492498	4.84498	0	0.679902	-0.817944	-0.581578	-0.466785	1.00287	1.00831	0.276382	-0.693647	0.250595	-0.770037	0.229598	-0.065608	1.41768	1.02656	0.530473	-1.26228	0.918659	-1.26823	0.0933065	1.1679	0.286025	1.48086	-1.26205	-1.26025	1.7417	-0.461435	-15.1654	0.33397	1.91728	0.564927	1.30594	0.754626	-0.31997	1.10266	0.544365	-0.792172	-0.336044
He_C79_R3	Herbivore	Control	-0.659231	-17.415	-0.933189	-17.116	-1.01918	-1.6888	-18.9226	0.457811	7.29487	0	0.956861	-0.503666	0.636889	-0.390528	1.16273	2.1461	0.605126	-0.700302	-2.26378	-0.035223	-0.0809784	-0.556103	1.28393	1.16833	0.0992594	-0.489306	1.18478	-0.17626	0.0276957	1.27534	0.492693	1.5507	-0.787233	-1.58861	2.08854	-0.289415	-15.1654	0.848772	1.70093	1.89865	1.11718	0.923184	-0.0344124	1.59932	0.950613	-0.465199	0.000578
Hu_C39_R1	Human	Control	0.0241985	-0.0038929	0.343919	-0.797842	-2.55931	1.0416	-0.716139	5.18574	-1.4446	15.2266	-1.52745	0.865229	0.933343	1.10194	-0.457165	1.90202	0.949147	0.280567	1.74898	0.263748	-0.452302	-0.0282936	-0.545707	-0.294725	-0.0317221	0.644377	-0.0105963	1.54355	-5.25e-05	-0.854464	-1.76422	0.216781	1.11075	-1.63316	1.7441	-0.79192	1.07685	-0.187542	-0.854205	0.488662	-0.189341	0.0925951	0.248697	-0.81168	0.503977	0.804289	0.567362
Hu_C39_R2	Human	Control	0.797268	0.442287	-0.753233	-0.41394	-1.14036	1.95	0.00364876	4.63904	-0.269632	0	-1.26561	1.12411	1.08376	0.477866	-0.0257959	1.7509	1.17238	0.19873	-2.49582	-0.0111589	-0.176991	-0.254002	-0.347446	-0.897914	0.290773	0.667497	0.429961	1.70661	5.25e-05	-1.6957	-1.24805	-14.8554	0.853174	-0.960361	0.066042	-0.848672	0.903025	-0.0604773	-1.02218	0.134785	-0.833815	0.285677	0.663998	-0.508587	0.343382	1.10903	0.104513
Hu_C39_R3	Human	Control	-0.153842	0.0038929	0.0765629	-1.63046	-2.02698	1.02266	-2.44295	5.03728	-1.39899	0	-2.10618	-0.0088768	0.5255	0.368438	-0.89676	0.846163	-0.155755	-0.654274	1.0669	-0.863133	-1.40291	-2.20341	-0.32492	-1.01164	-0.444084	-0.360007	-0.544081	0.573308	-15.3266	-1.31377	-2.14391	0.0580511	0.368941	-0.160531	1.07349	-1.66785	-0.000353	-0.277322	-1.54994	-0.936941	-0.502483	-0.447888	-0.494057	-1.99286	0.218951	-0.00682735	-0.373713
Hu_S101_R1	Human	Sample	3.78147	3.34812	-14.6994	1.76962	1.00393	-1.69188	3.58345	-18.0127	5.71447	0	-14.6461	1.34238	-0.302885	0.721524	0.454109	-13.2408	0.388307	0.959661	2.40052	2.2056	2.3542	0.0282946	-0.135971	0.891764	-15.1494	1.13129	-15.4423	2.04732	-0.433238	-0.169297	1.76929	-0.195692	2.83046	2.49986	2.46261	0.695843	0.697148	1.18136	-0.0257959	0.146284	0.222602	-0.228424	-16.3055	-0.0108032	2.89688	0.705072	1.83137
Hu_S101_R2	Human	Sample	3.95014	3.34072	-14.6994	0.810202	0.164946	0.688932	1.74996	-18.0127	-1.46556	0	-14.6461	-0.800916	0.55197	1.05341	-14.499	-13.2408	-0.247374	-0.0875101	-1.03993	2.02838	1.36705	-0.149952	0.061058	0.716669	-15.1494	0.302155	-1.45393	1.79353	-0.0457077	-0.310268	0.152509	-14.8554	2.91882	-2.14715	2.09285	0.654667	1.34294	1.76316	-0.717609	-0.346012	0.588999	-0.380583	0.0911312	-0.699808	2.95394	0.0068264	1.68932
Hu_C101_R1	Human	Control	2.44166	1.64006	-0.634496	2.1416	0.435911	-0.864317	0.296431	-18.0127	0.287413	0	-14.6461	0.722318	1.51413	0.409474	-0.0741072	1.61251	2.37565	0.887497	-0.128624	1.68317	1.3259	-0.671207	0.0596066	2.10851	0.44814	1.95284	0.730425	1.69679	-0.0795126	1.74004	-0.789008	-14.8554	1.23796	0.665882	3.06255	0.719912	1.81297	0.850023	-0.290218	0.744661	-0.198349	0.0999298	0.574474	-0.0969906	1.75875	1.82289	1.13231
Hu_C101_R2	Human	Control	2.74397	2.05301	-14.6994	1.43366	-0.755618	1.02412	1.13873	-18.0127	-2.36791	0	-0.621797	-0.138218	0.643756	0.0121107	0.0218687	-13.2408	1.26674	-1.00977	-0.748734	1.34787	1.25681	-0.358734	-0.168555	1.0099	-0.120893	1.26438	-0.202323	-0.212803	-0.0457802	0.682169	-0.903264	2.08864	1.27984	0.320735	2.85715	0.356064	1.30119	0.69379	0.101553	0.00986481	-0.484205	-0.216116	2.11618	0.215811	1.63541	0.969778	0.712593
Hu_S94_R1	Human	Sample	-0.55067	1.69274	-14.6994	0.980326	0.608896	-1.47269	-0.537535	-18.0127	-0.212317	0	1.67612	-0.224648	-0.053998	-0.0121098	0.262192	-13.2408	0.859755	-0.429694	1.09193	1.26091	-0.22283	0.438907	0.691299	1.03146	0.572854	0.237811	0.61347	-1.45443	-0.355583	1.60004	1.36534	-0.965563	0.088748	1.18666	-1.06154	-0.777984	-0.179264	0.0604782	2.18499	0.360515	2.45364	0.539052	0.73358	1.8778	1.05017	1.49747	-16.4968
Hu_S94_R2	Human	Sample	-0.0231571	1.68518	-14.6994	1.28756	0.688978	-0.863128	-0.605146	-18.0127	-0.899757	0	1.21804	0.0088768	-0.903025	-0.600971	-0.0218697	1.8888	1.00286	0.108441	0.88933	0.897355	0.472981	0.399911	0.629466	1.01462	-0.0134172	0.14914	-0.416252	-1.65562	-0.554067	1.36627	1.40511	-1.27981	0.57322	1.40297	-1.054	-0.854535	-0.273728	-0.893962	1.60826	-1.37688	2.21239	-0.0925951	-16.3055	1.76918	-0.174502	1.40887	-0.953307
Hu_C94_R1	Human	Control	1.17333	1.1512	-0.0596704	-17.116	-0.134317	-1.61707	0.22537	-18.0127	-1.57064	18.6249	-0.0633411	-0.858368	0.053997	-0.302733	-0.54271	0.0322638	0.623215	0.280851	-0.618909	1.27616	0.0809784	-0.138487	-0.727844	2.31614	-0.616422	-1.24511	-0.482572	-1.72534	0.17792	0.536432	0.606952	-14.8554	0.414848	0.593555	-0.220461	-0.0180931	0.854021	0.590145	1.13239	-13.6761	0.439599	-0.120081	-16.3055	1.15	1.08195	1.20184	-0.430756
Hu_C94_R2	Human	Control	0.314163	0.664284	-0.0921936	-17.116	0.237873	1.11525	-0.372866	-18.0127	-2.43206	0	0.100968	0.954992	-0.910643	0.419146	1.26934	0.507915	0.880611	0.283942	-1.5216	0.72719	-0.135718	0.567612	-0.155785	-0.149301	-1.45825	-0.0268631	0.0105963	-0.774517	-0.0746984	0.641788	0.788627	-14.8554	0.0259418	1.0387	-0.367598	-0.18811	0.705116	0.514501	1.258	-0.811322	0.426981	-0.921412	-16.3055	0.813679	0.881689	1.51929	-0.0375042
He_S63_R1	Herbivore	Sample	0.744347	0.505856	1.75778	1.09622	1.69209	1.04215	0.411243	6.94876	6.39252	0	2.67133	-13.9955	1.23961	0.256136	1.51601	4.76703	-1.10753	0.386324	2.20523	0.279648	1.49995	2.77974	2.0779	1.69551	0.472118	-0.118182	0.541961	1.79847	3.21238	2.57299	2.50339	2.53916	-14.8251	1.59687	-14.6155	1.45449	1.2874	0.614861	3.51417	2.46725	3.85787	2.14251	2.08195	3.68458	0.554626	-0.35992	0.235834
He_S63_R2	Herbivore	Sample	-1.5009	-17.415	0.90245	-17.116	-0.65725	-1.59512	0.451044	5.62494	-1.49002	0	0.0260792	0.747107	0.611298	0.644669	-0.245665	1.93922	0.049963	-0.46619	1.00696	-0.587961	-1.17711	-0.806099	0.290729	-1.29127	0.0134163	0.514764	-0.459442	1.04142	-0.0110483	-0.191268	-0.422603	0.788446	-0.534529	-0.89939	-0.209121	-0.456044	0.932842	-0.543666	0.0208111	-0.677146	0.347934	0.29407	0.562183	0.301292	-0.604315	-15.7947	0.808348
He_C63_R1	Herbivore	Control	-15.8406	-17.415	0.626285	-17.116	-0.650633	0.485504	0.357815	5.7255	-2.25738	18.6977	-0.0260801	0.25226	-13.8295	1.16044	-0.341649	1.77125	0.50581	0.0875092	1.19466	0.184916	-0.287972	-0.748857	0.293457	-0.173787	-0.292632	0.702083	-0.454948	1.3297	0.55651	-0.226404	-0.0688334	1.1255	-0.0259428	-0.652423	-0.066042	-0.542829	0.783476	-0.286475	0.201899	-0.865315	0.128095	0.182998	1.15616	0.436607	-0.388794	-15.7947	1.18891
He_C63_R2	Herbivore	Control	-0.488469	-1.27766	-14.6994	0.577032	0.526823	-1.77851	1.18711	6.01113	-0.690514	18.8918	1.80842	-13.9955	-13.8295	-0.355532	-0.06985	4.73346	-0.492203	0.11142	-15.5194	-0.645782	1.21999	0.662388	1.09864	0.985864	-1.23459	0.0864716	-1.04138	1.54512	2.14851	0.860039	1.52734	0.263264	-14.8251	1.46106	-1.17479	0.85866	-15.1654	-0.624432	2.87199	-0.114801	1.98725	1.45772	-1.69807	3.00698	-0.771121	-0.525772	-0.000576
He_S47_R1	Herbivore	Sample	0.299234	1.91919	-14.6994	0.30653	-1.01809	-1.57335	-0.716282	3.91619	-1.3235	18.8397	-1.17783	1.49141	0.145177	0.271539	-0.634809	-0.0322638	-14.5204	0.429269	1.41021	-0.550968	-0.790179	1.0821	-0.976353	-0.93699	1.21659	0.494808	-0.18255	-14.2756	0.471707	-1.54626	-15.2167	-0.76111	-1.31053	-2.29333	-14.6155	0.0180931	-15.1654	1.05486	-0.685353	-0.430981	-0.511194	-15.5951	-1.338	-0.402327	1.44742	-15.7947	1.42735
He_S47_R2	Herbivore	Sample	1.44523	3.41599	-14.6994	0.673403	0.0161819	0.441385	-0.102663	-1.24123	-0.304497	0	-0.444866	2.53977	1.41501	0.808566	0.212349	1.83367	-14.5204	1.56281	-2.55199	0.721415	0.203107	2.0857	0.0141239	0.1493	1.88792	0.573053	0.384367	1.27349	0.637889	0.167784	-0.504241	0.30081	0.285687	-0.346876	0.755332	1.66984	-15.1654	1.62294	0.593348	-0.566094	1.00089	-15.5951	0.232414	0.755199	1.95796	-15.7947	1.86491
He_C47_R1	Herbivore	Control	1.24879	1.37679	-14.6994	-17.116	-16.6413	-1.54724	0.175413	4.82093	-0.216	0	-0.289413	3.16591	1.70838	-0.381171	0.17144	2.8392	-0.60804	1.66635	2.10915	-0.640371	-14.7796	2.06099	0.287838	-0.492024	2.09664	0.671247	0.282977	0.516877	1.70174	-0.47123	0.113433	2.01323	0.521875	0.58118	-0.710233	0.201303	1.10159	1.54781	-0.341104	-0.00986385	-0.907009	-0.476681	0.372057	-0.454517	1.34753	-15.7947	2.00659
He_C47_R2	Herbivore	Control	-15.8406	1.52338	-14.6994	-0.133152	0.31922	-1.56329	0.579992	-18.0127	-0.74666	0	-1.47068	3.3669	1.42759	1.08909	0.130589	1.74744	-0.449241	1.86941	2.14685	0.141971	-0.632847	2.0524	0.620307	-0.478097	2.07092	0.785294	0.331938	1.06372	1.59874	-0.477504	0.218859	2.05398	0.364586	0.820276	-0.564657	0.176119	1.05557	1.79651	-0.269892	0.604755	-0.917801	-0.741988	0.487169	-0.587966	1.55491	1.97033	1.7779
[truncated: 72 more columns]
